# Supplementary material for: Real-Time PCR Assay for the Identification of the Brown Marmorated Stink Bug (Halyomorpha halys)
Source: Front Mol Biosci. 2016 Feb 26;3:5. doi: 10.3389/fmolb.2016.00005 (PMC4767901; doi:10.3389/fmolb.2016.00005)
Supplement: Table S1 — Accession numbers of the sequences of the samples used in the design phase and the specificity-testing phase of the assay development. [file Table1.xlsx]

## Sheet: Sheet1
NCBI Accession numbers	Species identity	Description
DQ533557.1	Halys sulcatus	Halys sulcatus isolate 1 cytochrome oxidase subunit I (COI) gene, partial cds; mitochondrial
DQ533558.1	Halys sindillus	Halys sindillus isolate 1 cytochrome oxidase subunit I (COI) gene, partial cds; mitochondrial
DQ533567.1	Halys sindillus	Halys sindillus isolate 10 cytochrome oxidase subunit I (COI) gene, partial cds; mitochondrial
EU500915.1	Eurydema rugosa	Eurydema rugosa from Japan cytochrome oxidase subunit I (COI) gene, partial cds; mitochondrial
EU500916.1	Eurydema dominulus	Eurydema dominulus from Japan cytochrome oxidase subunit I (COI) gene, partial cds; mitochondrial
EU500917.1	Eurydema dominulus	Eurydema dominulus from South Korea cytochrome oxidase subunit I (COI) gene, partial cds; mitochondrial
EU500918.1	Eurydema gebleri	Eurydema gebleri from South Korea cytochrome oxidase subunit I (COI) gene, partial cds; mitochondrial
EU500919.1	Eurydema gebleri	Eurydema gebleri from South Korea cytochrome oxidase subunit I (COI) gene, partial cds; mitochondrial
EU500920.1	Eurydema pulchra	Eurydema pulchra from South Korea cytochrome oxidase subunit I (COI) gene, partial cds; mitochondrial
EU500921.1	Eurydema dominulus	Eurydema dominulus from South Korea cytochrome oxidase subunit I (COI) gene, partial cds; mitochondrial
EU500922.1	Halyomorpha halys	Halyomorpha halys from South Korea cytochrome oxidase subunit I (COI) gene, partial cds; mitochondrial
EU500923.1	Eurydema rugosa	Eurydema rugosa from South Korea cytochrome oxidase subunit I (COI) gene, partial cds; mitochondrial
GQ292224.1	Eysarcoris lewisi	Eysarcoris lewisi voucher SNU HEM3201 cytochrome oxidase subunit I gene, partial cds; mitochondrial
GQ292225.1	Eysarcoris guttiger	Eysarcoris guttiger voucher SNU HEM3161 cytochrome oxidase subunit I gene, partial cds; mitochondrial
GQ292226.1	Eysarcoris guttiger	Eysarcoris guttiger voucher SNU HEM3231 cytochrome oxidase subunit I gene, partial cds; mitochondrial
GQ292231.1	Menida scotti	Menida scotti voucher SNU HEM1021 cytochrome oxidase subunit I gene, partial cds; mitochondrial
GQ292232.1	Menida scotti	Menida scotti voucher SNU HEM102 cytochrome oxidase subunit I gene, partial cds; mitochondrial
GQ292235.1	Eurydema dominulus	Eurydema dominulus voucher SNU HEM17 cytochrome oxidase subunit I gene, partial cds; mitochondrial
GQ292237.1	Rubiconia intermedia	Rubiconia intermedia voucher SNU HEM5051 cytochrome oxidase subunit I gene, partial cds; mitochondrial
GQ292238.1	Rubiconia intermedia	Rubiconia intermedia voucher SNU HEM1041 cytochrome oxidase subunit I gene, partial cds; mitochondrial
GQ292239.1	Palomena viridissima	Palomena viridissima voucher SNU HEM5041 cytochrome oxidase subunit I gene, partial cds; mitochondrial
GQ292240.1	Plautia splendens	Plautia splendens voucher SNU HEM1301 cytochrome oxidase subunit I gene, partial cds; mitochondrial
GQ292241.1	Carbula humerigera	Carbula humerigera voucher SNU HEM1371 cytochrome oxidase subunit I gene, partial cds; mitochondrial
GQ292242.1	Menida violacea	Menida violacea voucher SNU HEM1351 cytochrome oxidase subunit I gene, partial cds; mitochondrial
GQ292243.1	Placosternum esakii	Placosternum esakii voucher SNU HEM1461 cytochrome oxidase subunit I gene, partial cds; mitochondrial
GQ292244.1	Hermolaus amurensis	Hermolaus amurensis voucher SNU HEM1401 cytochrome oxidase subunit I gene, partial cds; mitochondrial
GQ292245.1	Nezara viridula	Nezara viridula voucher SNU HEM1471 cytochrome oxidase subunit I gene, partial cds; mitochondrial
GQ292246.1	Homalogonia obtusa	Homalogonia obtusa voucher SNU HEM114 cytochrome oxidase subunit I gene, partial cds; mitochondrial
GQ292247.1	Nezara antennata	Nezara antennata voucher SNU HEM122 cytochrome oxidase subunit I gene, partial cds; mitochondrial
GQ292248.1	Nezara antennata	Nezara antennata voucher SNU HEM1221 cytochrome oxidase subunit I gene, partial cds; mitochondrial
GQ292249.1	Halyomorpha halys	Halyomorpha halys voucher SNU HEM13 cytochrome oxidase subunit I gene, partial cds; mitochondrial
GQ292250.1	Halyomorpha halys	Halyomorpha halys voucher SNU HEM138 cytochrome oxidase subunit I gene, partial cds; mitochondrial
GQ292251.1	Carbula putoni	Carbula putoni voucher SNU HEM624 cytochrome oxidase subunit I gene, partial cds; mitochondrial
GQ292252.1	Palomena angulosa	Palomena angulosa voucher SNU HEM142 cytochrome oxidase subunit I gene, partial cds; mitochondrial
GQ292253.1	Glaucias subpunctatus	Glaucias subpunctatus voucher SNU HEM149 cytochrome oxidase subunit I gene, partial cds; mitochondrial
GQ306225.1	Nezara viridula	Nezara viridula cytochrome oxidase subunit I (COI) gene, partial cds; mitochondrial
GU013669.1	Chlorochroa sp. DIMC104-09	Chlorochroa sp. DIMC104-09 voucher BIOUG<CAN>:DS-Test-104 cytochrome oxidase subunit 1 (COI) gene, partial cds; mitochondrial
GU194810.1	Pentatoma japonica	Pentatoma japonica cytochrome oxidase subunit I (coi) gene, partial cds; mitochondrial
HQ105392.1	Acrosternum hilare	Acrosternum hilare voucher CNC-HEM-1243 cytochrome oxidase subunit 1 (COI) gene, partial cds; mitochondrial
HQ105408.1	Aelia americana	Aelia americana voucher CNC-HEM-0972 cytochrome oxidase subunit 1 (COI) gene, partial cds; mitochondrial
HQ105409.1	Aelia americana	Aelia americana voucher CNC-HEM-0971 cytochrome oxidase subunit 1 (COI) gene, partial cds; mitochondrial
HQ105465.1	Banasa dimiata	Banasa dimiata voucher CNC-HEM-1254 cytochrome oxidase subunit 1 (COI) gene, partial cds; mitochondrial
HQ105466.1	Banasa dimiata	Banasa dimiata voucher CNC-HEM-1255 cytochrome oxidase subunit 1 (COI) gene, partial cds; mitochondrial
HQ105467.1	Banasa sordida	Banasa sordida voucher CNC-HEM-0970 cytochrome oxidase subunit 1 (COI) gene, partial cds; mitochondrial
HQ105468.1	Banasa sordida	Banasa sordida voucher CNC-HEM-0969 cytochrome oxidase subunit 1 (COI) gene, partial cds; mitochondrial
HQ105493.1	Brochymena quadripustulata	Brochymena quadripustulata voucher CNC-HEM-0945 cytochrome oxidase subunit 1 (COI) gene, partial cds; mitochondrial
HQ105494.1	Brochymena quadripustulata	Brochymena quadripustulata voucher CNC-HEM-0944 cytochrome oxidase subunit 1 (COI) gene, partial cds; mitochondrial
HQ105552.1	Chlorochroa ligata	Chlorochroa ligata voucher CNC-HEM-1244 cytochrome oxidase subunit 1 (COI) gene, partial cds; mitochondrial
HQ105553.1	Chlorochroa uhleri	Chlorochroa uhleri voucher CNC-HEM-1247 cytochrome oxidase subunit 1 (COI) gene, partial cds; mitochondrial
HQ105558.1	Codophila remota	Codophila remota voucher CNC-HEM-0956 cytochrome oxidase subunit 1 (COI) gene, partial cds; mitochondrial
HQ105559.1	Codophila remota	Codophila remota voucher CNC-HEM-0952 cytochrome oxidase subunit 1 (COI) gene, partial cds; mitochondrial
HQ105560.1	Coenus delius	Coenus delius voucher CNC-HEM-1239 cytochrome oxidase subunit 1 (COI) gene, partial cds; mitochondrial
HQ105590.1	Cosmopepla lintneriana	Cosmopepla lintneriana voucher CNC-HEM-0978 cytochrome oxidase subunit 1 (COI) gene, partial cds; mitochondrial
HQ105591.1	Cosmopepla lintneriana	Cosmopepla lintneriana voucher CNC-HEM-0979 cytochrome oxidase subunit 1 (COI) gene, partial cds; mitochondrial
HQ105674.1	Euschistus servus servus voucher	Euschistus servus servus voucher CNC-HEM-0962 cytochrome oxidase subunit 1 (COI) gene, partial cds; mitochondrial
HQ105675.1	Euschistus servus	Euschistus servus voucher CNC-HEM-0961 cytochrome oxidase subunit 1 (COI) gene, partial cds; mitochondrial
HQ105741.1	Holcostethus abbreviatus	Holcostethus abbreviatus voucher CNC-HEM-0935 cytochrome oxidase subunit 1 (COI) gene, partial cds; mitochondrial
HQ105742.1	Holcostethus macdonaldi	Holcostethus macdonaldi voucher CNC-HEM-0939 cytochrome oxidase subunit 1 (COI) gene, partial cds; mitochondrial
HQ105743.1	Holcostethus tristis	Holcostethus tristis voucher CNC-HEM-0938 cytochrome oxidase subunit 1 (COI) gene, partial cds; mitochondrial
HQ105997.1	Neottiglossa undata	Neottiglossa undata voucher CNC-HEM-0965 cytochrome oxidase subunit 1 (COI) gene, partial cds; mitochondrial
HQ105998.1	Neottiglossa undata	Neottiglossa undata voucher CNC-HEM-0964 cytochrome oxidase subunit 1 (COI) gene, partial cds; mitochondrial
HQ106331.1	Sciocoris microphthalmus	Sciocoris microphthalmus voucher CNC-HEM-0923 cytochrome oxidase subunit 1 (COI) gene, partial cds; mitochondrial
HQ106332.1	Sciocoris microphthalmus	Sciocoris microphthalmus voucher CNC-HEM-0925 cytochrome oxidase subunit 1 (COI) gene, partial cds; mitochondrial
HQ106418.1	Thyanta pallidovirens	Thyanta pallidovirens voucher CNC-HEM-0948 cytochrome oxidase subunit 1 (COI) gene, partial cds; mitochondrial
HQ106420.1	Thyanta pallidovirens	Thyanta pallidovirens voucher CNC-HEM-0951 cytochrome oxidase subunit 1 (COI) gene, partial cds; mitochondrial
HQ106432.1	Trichopepla aurora	Trichopepla aurora voucher CNC-HEM-1249 cytochrome oxidase subunit 1 (COI) gene, partial cds; mitochondrial
HQ106433.1	Trichopepla aurora	Trichopepla aurora voucher CNC-HEM-1250 cytochrome oxidase subunit 1 (COI) gene, partial cds; mitochondrial
HQ106434.1	Trichopepla dubia	Trichopepla dubia voucher CNC-HEM-0943 cytochrome oxidase subunit 1 (COI) gene, partial cds; mitochondrial
HQ106435.1	Trichopepla dubia	Trichopepla dubia voucher CNC-HEM-0942 cytochrome oxidase subunit 1 (COI) gene, partial cds; mitochondrial
HQ236459.1	Catacanthus incarnatus	Catacanthus incarnatus voucher B263 cytochrome oxidase subunit I (COI) gene, partial cds; mitochondrial
HQ236460.1	Nezara viridula	Nezara viridula voucher B225 cytochrome oxidase subunit I (COI) gene, partial cds; mitochondrial
HQ236461.1	Halys sp. ST-2011 voucher	Halys sp. ST-2011 voucher B226 cytochrome oxidase subunit I (COI) gene, partial cds; mitochondrial
HQ236462.1	Placosternum taurus voucher	Placosternum taurus voucher B261 cytochrome oxidase subunit I (COI) gene, partial cds; mitochondrial
HQ236463.1	Bathycoelia indica voucher	Bathycoelia indica voucher B265 cytochrome oxidase subunit I (COI) gene, partial cds; mitochondrial
HQ333534.1	Carbula insocia voucher	Carbula insocia voucher B103 cytochrome oxidase subunit I (COI) gene, partial cds; mitochondrial
HQ978858.1	Acrosternum hilare voucher	Acrosternum hilare voucher BIOUG<CAN>:TDWG-0424 cytochrome oxidase subunit 1 (COI) gene, partial cds; mitochondrial
JN087439.1	Nezara antennata voucher	Nezara antennata voucher KFIP-Hemi-075 cytochrome c oxidase subunit I (COI) gene, partial cds; mitochondrial
JN087440.1	Plautia stali voucher	Plautia stali voucher KFIP-Hemi-076 cytochrome c oxidase subunit I (COI) gene, partial cds; mitochondrial
JN871534.1	Carpocoris purpureipennis voucher	Carpocoris purpureipennis voucher CCOC 10953 cytochrome oxidase subunit I (COI) gene, partial cds; mitochondrial
JN871535.1	Carpocoris purpureipennis voucher	Carpocoris purpureipennis voucher CCOC 10954 cytochrome oxidase subunit I (COI) gene, partial cds; mitochondrial
JN871548.1	Carpocoris mediterraneus voucher	Carpocoris mediterraneus voucher CCOC 10963 cytochrome oxidase subunit I (COI) gene, partial cds; mitochondrial
JN871549.1	Carpocoris mediterraneus voucher	Carpocoris mediterraneus voucher CCOC 10964 cytochrome oxidase subunit I (COI) gene, partial cds; mitochondrial
JN871550.1	Carpocoris fuscispinus voucher	Carpocoris fuscispinus voucher CCOC 3298 cytochrome oxidase subunit I (COI) gene, partial cds; mitochondrial
JN871562.1	Carpocoris fuscispinus voucher	Carpocoris fuscispinus voucher CCOC 10969 cytochrome oxidase subunit I (COI) gene, partial cds; mitochondrial
JN871563.1	Carpocoris melanocerus voucher	Carpocoris melanocerus voucher CCOC 3303 cytochrome oxidase subunit I (COI) gene, partial cds; mitochondrial
JN871577.1	Carpocoris pudicus voucher	Carpocoris pudicus voucher CCOC 3302 cytochrome oxidase subunit I (COI) gene, partial cds; mitochondrial
JN871578.1	Carpocoris pudicus voucher	Carpocoris pudicus voucher CCOC 10965 cytochrome oxidase subunit I (COI) gene, partial cds; mitochondrial
JN871580.1	Codophila varia voucher	Codophila varia voucher CCOC 10937 cytochrome oxidase subunit I (COI) gene, partial cds; mitochondrial
JN871581.1	Codophila varia voucher	Codophila varia voucher CCOC 10938 cytochrome oxidase subunit I (COI) gene, partial cds; mitochondrial
JN871582.1	Antheminia lunulata voucher	Antheminia lunulata voucher CCOC 10917 cytochrome oxidase subunit I (COI) gene, partial cds; mitochondrial
JN871583.1	Antheminia lunulata voucher	Antheminia lunulata voucher CCOC 10918 cytochrome oxidase subunit I (COI) gene, partial cds; mitochondrial
JQ218457.1	Chlorocoris complanatus voucher	UNVERIFIED: Chlorocoris complanatus voucher Cc1b cytochrome oxidase subunit I-like (COI) gene, partial sequence; mitochondrial
JQ218458.1	Dichelops melacanthus voucher	Dichelops melacanthus voucher Dm1b cytochrome oxidase subunit I (COI) gene, partial cds; mitochondrial
JQ218460.1	Euschistus heros voucher	UNVERIFIED: Euschistus heros voucher Eu1a cytochrome oxidase subunit I-like (COI) gene, partial sequence; mitochondrial
JQ218461.1	Loxa deducta voucher	Loxa deducta voucher Ld1a cytochrome oxidase subunit I (COI) gene, partial cds; mitochondrial
JQ218462.1	Mormidea quinqueluteum voucher	UNVERIFIED: Mormidea quinqueluteum voucher Mv1b cytochrome oxidase subunit I-like (COI) gene, partial sequence; mitochondrial
JQ218463.1	Oebalus poecilus voucher	Oebalus poecilus voucher Op3a cytochrome oxidase subunit I (COI) gene, partial cds; mitochondrial
JQ218464.1	Oebalus ypsilongriseus voucher	UNVERIFIED: Oebalus ypsilongriseus voucher Oy1a cytochrome oxidase subunit I-like (COI) gene, partial sequence; mitochondrial
JQ218465.1	Piezodorus guildinii voucher	UNVERIFIED: Piezodorus guildinii voucher Pg2b cytochrome oxidase subunit I-like (COI) gene, partial sequence; mitochondrial
JQ218467.1	Proxys albopunctulatus voucher	Proxys albopunctulatus voucher Pa4a cytochrome oxidase subunit I (COI) gene, partial cds; mitochondrial
JX548475.1	Euschistus quadrator	Euschistus quadrator isolate A cytochrome oxidase subunit I gene, partial cds; mitochondrial
JX548476.1	Euschistus quadrator	Euschistus quadrator isolate B cytochrome oxidase subunit I gene, partial cds; mitochondrial
JX548478.1	Euschistus tristigmus	Euschistus tristigmus isolate A cytochrome oxidase subunit I gene, partial cds; mitochondrial
JX548479.1	Euschistus tristigmus	Euschistus tristigmus isolate B cytochrome oxidase subunit I gene, partial cds; mitochondrial
JX548483.1	Halyomorpha halys	Halyomorpha halys isolate A cytochrome oxidase subunit I gene, partial cds; mitochondrial
JX548484.1	Halyomorpha halys	Halyomorpha halys isolate B cytochrome oxidase subunit I gene, partial cds; mitochondrial
JX548485.1	Halyomorpha halys	Halyomorpha halys isolate C cytochrome oxidase subunit I gene, partial cds; mitochondrial
JX548486.1	Halyomorpha halys	Halyomorpha halys isolate D cytochrome oxidase subunit I gene, partial cds; mitochondrial
JX548487.1	Halyomorpha halys	Halyomorpha halys isolate E cytochrome oxidase subunit I gene, partial cds; mitochondrial
JX548488.1	Halyomorpha halys	Halyomorpha halys isolate F cytochrome oxidase subunit I gene, partial cds; mitochondrial
JX548495.1	Nezara viridula	Nezara viridula isolate D cytochrome oxidase subunit I gene, partial cds; mitochondrial
JX548500.1	Piezodorus guildinii	Piezodorus guildinii isolate E cytochrome oxidase subunit I gene, partial cds; mitochondrial
JX548501.1	Piezodorus guildinii	Piezodorus guildinii isolate F cytochrome oxidase subunit I gene, partial cds; mitochondrial
JX548502.1	Thyanta custator	Thyanta custator isolate A cytochrome oxidase subunit I gene, partial cds; mitochondrial
JX548505.1	Thyanta custator	Thyanta custator isolate D cytochrome oxidase subunit I gene, partial cds; mitochondrial
KC510114.1	Carbula putoni	Carbula putoni isolate KOR-He5-001 cytochrome oxidase subunit I (COI) gene, partial cds; mitochondrial
KC510116.1	Halyomorpha halys	Halyomorpha halys isolate KOR-He7 cytochrome oxidase subunit I (COI) gene, partial cds; mitochondrial
KU601503	Dindymus versicolor	PQ1:this study
KU601512	Halyomorpha halys	PQ10:this study
KU601513	Halyomorpha halys	PQ11:this study
KU601514	Halyomorpha halys	PQ12:this study
KU601515	Monteithiella humeralis	PQ14:this study
KU601516	Halyomorpha halys	PQ15:this study
KU601517	Halyomorpha halys	PQ16:this study
KU601518	Halyomorpha halys	PQ17:this study
KU601519	Halyomorpha halys	PQ18:this study
KU601520	Cicadellidae	PQ19:this study
KU601504	Dindymus versicolor	PQ2:this study
KU601521	Halyomorpha halys	PQ20:this study
KU601522	Erthesina fullo	PQ22:this study
KU601523	Halyomorpha halys	PQ23:this study
KU601524	Glaucias amyoti	PQ24:this study
KU601525	Euchistus tristigmus	PQ25:this study
KU601526	Euchistus tristigmus	PQ26:this study
KU601527	Euchistus tristigmus	PQ27:this study
KU601528	Euchistus tristigmus	PQ28:this study
KU601529	Euchistus tristigmus	PQ29:this study
KU601505	Dindymus versicolor	PQ3:this study
KU601530	Brochymena quadripustulala	PQ30:this study
KU601531	Brochymena quadripustulala	PQ31:this study
KU601532	Brochymena quadripustulala	PQ32:this study
KU601533	Brochymena quadripustulala	PQ33:this study
KU601534	Brochymena quadripustulala	PQ34:this study
KU601535	Parabrochymena arborae	PQ35:this study
KU601536	Parabrochymena arborae	PQ36:this study
KU601537	Parabrochymena arborae	PQ37:this study
KU601538	Parabrochymena arborae	PQ38:this study
KU601506	Dindymus versicolor	PQ4:this study
KU601539	Podisus maculiventris	PQ41:this study
KU601540	Podisus maculiventris	PQ42:this study
KU601541	Podisus maculiventris	PQ43:this study
KU601542	Podisus maculiventris	PQ44:this study
KU601543	Banasa dimidiata	PQ45:this study
KU601544	Banasa dimidiata	PQ46:this study
KU601545	Banasa dimidiata	PQ47:this study
KU601546	Banasa dimidiata	PQ48:this study
KU601547	Banasa dimidiata	PQ49:this study
KU601507	Erthesina fullo	PQ5:this study
KU601548	Acrosternum hilare	PQ50:this study
KU601549	Acrosternum hilare	PQ51:this study
KU601550	Acrosternum hilare	PQ52:this study
KU601551	Acrosternum hilare	PQ53:this study
KU601552	Acrosternum hilare	PQ54:this study
KU601553	Chlorochroa persimilis	PQ55:this study
KU601554	Chlorochroa persimilis	PQ56:this study
KU601555	Chlorochroa persimilis	PQ57:this study
KU601556	Chlorochroa persimilis	PQ58:this study
KU601557	Chlorochroa persimilis	PQ59:this study
KU601508	Halyomorpha halys	PQ6:this study
KU601558	Rhaphigaster nebulosa	PQ60:this study
KU601559	Rhaphigaster nebulosa	PQ61:this study
KU601560	Rhaphigaster nebulosa	PQ62:this study
KU601561	Dolycoris baccarum	PQ63:this study
KU601562	Dolycoris baccarum	PQ64:this study
KU601563	Nezara viridula	PQ66:this study
KU601564	Nezara viridula	PQ68:this study
KU601565	Nezara viridula	PQ69:this study
KU601509	Halyomorpha halys	PQ7:this study
KU601566	Nezara viridula	PQ70:this study
KU601510	Halyomorpha halys	PQ8:this study
KU601511	Halyomorpha halys	PQ9:this study
